# Supplementary material for: Deep and dynamic metabolic and structural imaging in living tissues
Source: Sci Adv. 2024 Dec 11;10(50):eadp2438. doi: 10.1126/sciadv.adp2438 (PMC11633739; doi:10.1126/sciadv.adp2438)
Supplement: Supplementary file 2 — Code S1 [file sciadv.adp2438_code_s1.zip › adp2438_code_s1.ijm]

dir = getDirectory("image"); 
setAutoThreshold("Mean dark no-reset");
//run("Threshold...");
setOption("BlackBackground", true);
run("Convert to Mask");
saveAs("Tiff", dir+"mask.tif");
