# Supplementary material for: Deep and dynamic metabolic and structural imaging in living tissues
Source: Sci Adv. 2024 Dec 11;10(50):eadp2438. doi: 10.1126/sciadv.adp2438 (PMC11633739; doi:10.1126/sciadv.adp2438)
Supplement: Supplementary file 3 — Movies S1 to S3 [file sciadv.adp2438_movies_s1_to_s3.zip]

Archive with 3 entries (3 files):
- adp2438_movie_s1.avi
- adp2438_movie_s2.avi
- adp2438_movie_s3.avi
